# Supplementary material for: Key stakeholder views on atrial fibrillation screening: a systematic mixed-studies review and interpretive analysis
Source: Europace. 2026 Mar 14;28(4):euag051. doi: 10.1093/europace/euag051 (PMC13034532; doi:10.1093/europace/euag051)
Supplement: euag051_Supplementary_Data [file euag051_supplementary_data.zip]

Archive with 3 entries (3 files):
- Supplement 1_Search Strategy.pdf
- Supplement 2_Overview of studies and results.xlsx
- Supplement 3_MMAT quality assessment.xlsx
