# Supplementary material for: Key stakeholder views on atrial fibrillation screening: a systematic mixed-studies review and interpretive analysis
Source: Europace. 2026 Mar 14;28(4):euag051. doi: 10.1093/europace/euag051 (PMC13034532; doi:10.1093/europace/euag051)
Supplement: euag051_Supplementary_Data [file euag051_supplementary_data.zip › Supplement 2_Overview of studies and results.xlsx]

## Sheet: Sheet1
Study	Country	Aim	Screening approach / setting	Methodology and stakeholders	Summary of Findings
A'Court 2022	United Kingdom	To understand attitudes, experiences and decision-making using data from commercially available self-monitoring devices.	Consumer-led wearables	Qualitative: Semi-structured interveiws and focus groups with 20 Cardiology healthcare professionals GP (n=10) Cardiologist (n=6) Cardiology Trainees (n=2) Nurse Practitioners (n=2)	1) Potential diagnostic utility of self-monitoring data * Uncertainty about clinical utility - some devices were seen as more reliable than others * Usefulness depends on clinical context - just one element in the diagnostic process 2) Perceived advantages of self monitoring over current systems * Participants saw a place for both digital and traditional devices, recognising instances of accelera…
Atlas 2023	United States America	To assess patient and primary care practitioner acceptability of screening for AF using a 30-s single-lead electrocardiogram during outpatient visits.	General practice - Handheld ECG - Age 65+ years	Quantitative: Survey with 153 Primary care physicians	* Integrating single-lead ECG screening into clinical practice was rated favorably * Perceived that the true positive rate was low * Diagnosis of new AF came at a cost of perceived increase in ordering of 12-lead ECGs and outpatient rhythm tests. * In both intervention and control practices, most practitioners reported assessing pulse pattern often or always at outpatient primary care visits with…
Bleske 2022	Mexico	To demonstrate feasibility and success in embedding AF screening in community pharmacies through a curricular-driven model using pharmacy students on rotation.	Community pharmacy - Handheld ECG administered by pharmacy students on placement - Age 50+ years with risk factors	Mixed Methods: - Surveys of 10 patients - interviews with 5 Pharmacists	* Patients reported the screening was worth their time and valued learning. * Pharmacists reported: - benefits - increased pharmacy profile, professional enhancement and personal satisfaction. - things that worked well - simplicity and convenience of screening, engagement of customers (as they waited for prescription) and good signage - barriers - the need to be proactive to recruit and promote, …
Boriani 2020	Europe, Asia/Oceania, Americas	To elucidate how health care professionals perceive the significance of consumer-led AFS through wearables, in what settings it may be considered as appropriate and useful, what is the current status of referral and what are the potential developments in the field.	Consumer-led wearables	Quantitative: Survey 588 healthcare professionals (cardiologists, electrophysiologists, geriatricians, stroke physicians, general practitioners, nurses, allied health profesisonals) Recruited from AF-SCREEN International Collaboration	* Great potential but not yet ready for mass consumer-initiated AFS using wearables/apps. * High degree of confidence for portable single lead ECG (much less for PPG) Perceived disadvantages: - patient anxiety in those who test positive - risk of false positives and negatives - risk of anticoagulant-related bleeding. Required prior to recommendation: - Better identification of suitable individual…
Callanan 2023	Ireland	To identify the facilitators and barriers to AF screening in primary care from the perspective of general practitioners.	General practice - Handheld ECG - Age 65+ years	Qualitative: interviews with 8 General Practitioners	Facilitators Patient: Education and awareness Practice: Additional staff or training GP: Prompts and visual aids; Programme structure and referral pathway Barriers Patient, practice, and GP: Cost; Access; Practice: ECG machine availability; Division of Labour; Digital record keeping GP: Time limitations; guideline complexity; Knowledge base Attitudes Cautiously positive; willing to facilitate if …
da Costa 2020	Europe, United Kingdom, Asia/Oceania, Canada	To test a model for raising awareness of AF involving pharmacists globally; and to identify barriers and enablers to its implementation.	Pharmacy - Pulse palpation - Age 40+ years	Mixed methods: - Outcome data from screening - 10 semi-structured interviews with 10 Pharmacists (county co-ordinator of Awareness campaign)	* Pharmacists contribute to great awareness in outreach and may be used to screen individuals but cannot work in isolation from other HCP for early detection of AF. * It might not be the setting per se which influences the detection rate, but the infrastructure in place (i.e. portability, pathways, etc) Barriers - appropriate healthcare pathway for referrals (positive cases) - availabiity of devi…
Ding 2020	Americas, Asia Pacific	To examine HCP perspectives on use of commercial technologies for AF detection and management.	Consumer-led wearables	Quantitative: Survey of 1601 Cardiac Healthcare professionals Electrophysiologist (n=694) Cardiologists (n=151 ) Fellows (n=204) Other physician (n=50) Advance practice practioner (n=185) Nurse (n=121) Other e.g. trainee (n=188)	1) Use of digital devices for AF detection in clinical practice - Many HCPs have integrated digital devices into clinical practice for atrial ﬁbrillation detection. 2) Clinical decision-making and AF management 3) Necessary steps for advancement of the field - Desire guidelines from professional societies on optimal use of digital health devices for AF detection. 4) Challenges in device use and m…
Ding 2022	United States America	To gain insight into how older adults at risk for AF perceive usability of smartwatches for AF detection, including barriers, enablers, experience and comparison to traditional methods	Consumer-led wearables Stroke survivors - Smartwatch PPG - Age 50+ years	Mixed methods: - 90 System Usability Scale surveys - 10 In-depth interviews - 90 Stroke survivors (age 50+ years)	* Patients wanted a simpler streamlined system more focused on rhythm monitoring and a device with a longer battery life. * In-person training and support greatly improved their experience. * Participants overwhelmingly preferred use of a smartwatch over traditional cardiac monitoring owing to its comfort, appearance, and convenience. * Older stroke survivors ﬁnd a smartwatch to be generally usab…
Engler 2022	Europe (11 countries)	To explore the views of European health care professionals and regulators about opportunities and challenges of implementing four AF screening scenarios.	Four hypothetical scenarios: 1) Opportunistic Single Time Point 2) Opportunistic Prolonged 3) Systematic Single Time Point/ Prolonged 4) Population wide Patient Led	Qualitative: - 24 semi-structured interviews with 13 cardiac healthcare professionals (cardiologists /general practitioners) and 11 regulators	Current approaches: - There is an overall awareness of AF screening. - No national AF screening programmes - Most AF detected in symptomatic patients in primary care. - Patient-led screening via personal devices exists, creating screening inequity. Feasibile approaches: - Primary care most appropriate location - Single time point opportunistic screening using single-lead ECG devices - Long-term m…
Hall 2022	United Kingdom	To explore patients views and experiences of AF screening and understanding of AF, where there is an existing diagnosis of diabetes, In order to inform recommendations.	Diabetes Clinic - Handheld ECG - Diabetes patients with AF	Qualitative: - semi-structured interviews with 9 patients with AF previously identified during a screeneing study of patietns with diabetes	* Patients level of awareness of AF varied * AF consequences, such as stroke, did not feature when exploring views * Infrequently, blood thinners were identified as relatable to AF * Mixed views of accuracy of ECG device * Wariness about screening invite being a scam Screening as resource intensive - cost of test, the appointment, the location and getting to the location. - Cost saving was talked…
Hamilton 2025	United Kingdom	To explore healthcare professional perceptions about using risk prediction models for this purpose, and how models could be implemented.	Primary care sites - Handheld ECG recordings for 3 weeks - risk prediction model - Age 30+ years	Qualitative: semi-structured interviews with 15 Health care professionals (General practitioner (7), Nurse (4), Physician associate (1), Administrative staff (2), Practice manager (1) Nested within the Future Innovations in Novel Detection of AF (FIND-AF) study	* HCPs knew the health implications of AF and were supportive of the risk prediction models for AF screening. * HCPs thought risk-guided AF screening would improve patient outcomes by reducing AF-related stroke, and this outweighed concerns over health anxiety and the impact on workload. * Pop-up notifications and practice worklists were the main suggestions for risk-guided screening implementati…
Hassan 2023	United Kingdom	To explore the perceptions of dental staff of screening for AF using a hand-held electronic device in primary dental care.	Dental practice - Handheld ECG	Qualitative: Semi-structured interviews with 11 Dental practice staff (dentists, dental therapists, dental nurses and managers)	* Positive about implementing screening in a dental practice but expressed concerns about time, remuneration and workload. * Postivie about the simplicity of the portable screening device. Barriers - increasing workload which has worsened since covid (time taken) - lack of remuneration, and complexities calculating (remuneration) - concern how screening could be incorporated into dental appointme…
Hoare 2022	United Kingdom	To explore why AF screening participants (patients) took part in an opportunistic screening study (SAFER study).	Patient-led home-based screening General practice - Handheld ECG self recordings daily for 4-wks - Age 65+ years	Qualitative: Semi-structured interviews with 23 Patients (age 65+ years) Nested within the SAFER study	*Supportive of screening for AF, explaining screening as a ‘good thing to do’. * Screening could facilitate earlier diagnosis, more effective treatment, and a better future outcome, despite most being unfamiliar with AF. * Participating in AF screening helped attenuate participants’ concerns about stroke and demonstrated their commitment to self - care and being a ‘good patient’. * Felt the scree…
Hoare 2023	United Kingdom	To explore the reasons for actively declining to participate in atrial fibrillation screening in England, offered as part of a large national trial.	Patient-led hpme based screening General practice - Handheld ECG self recordings daily for 4-wks - Age 65+ years	Qualitative: Semi-structured interviews with 50 patients who declined AF screening Nested within the SAFER study	* Nonparticipants were not resistant to engaging in health-promoting behaviours, nor uninformed about screening, nor unsupportive of its potential benefits. * Decision not to participate was affected by their individual weightings of the perceived necessity, legitimacy, and utility of AF screening. * Interviewees challenged the utility of identifying and managing AF earlier. * Many questioned the…
Koshy 2019	Australia	To assess the attitudes and potential barriers towards smart technology for arrhythmia monitoring and detection in an elderly multimorbidity cohort, and likelihood of healthcare utilisation.	Hospital (Emergency, coronary care, and intensive care units) -screening using smart technology (watches and handheld ECG) - Cardiac patients	Quantitative: Survey of 363 Patients (age 55-80 years)	* Those with underlying AF and younger (under 65 years) were more likely to be interested in using smart technology (ST) for cardiac monitoring * Only 52% of participants trusted the accuracy of ST * Despite distrust in these devices, over 90% would seek medical attention based on aberrant readings. * Two major barriers to adoption of ST was cost and complexity, particularly in older participants…
Lown 2020	United Kingdom	To explore patients views and understanding of AF screening to determine acceptability and inform future recommendations	General Practice - Nurse-led - multiple screening devices (blood pressure meter, handheld ECG, and two ECG wearables) - Age 65+ years	Qualitative: Semi-structured interviews with 15 Patients Nested within the Screening for Atrial Fibrillation using Economical and Accurate Technology (SAFETY) study.	* Screening was generally well accepted, and participants were generally in favour of engaging with prolonged screening if has a clear recommended from a doctor. * Participants generally had an incomplete understanding of AF. * Some considered anxiety and the cost of implementation * DID NOT acknowledge Potential harms associated with screening such as side effects of anticoagulation treatment or…
Lowres 2015	Australia	To explore the experience of implementing an AF screening service from the pharmacists perspective including implementation, perceived benefits, barriers and enablers, and challenges for future sustainability of AF screening within pharmacies.	Pharmacy - Handheld ECG - Age 65+ years	Qualitative: Semi-structured interviews with 9 Pharmacists Nested within the SEARCH-AF study	Interest and engagement - customer engagement increases with a targeted appraoch and clear explanation - novelty of tech an incentive - easy to use - iecg as education tool Perceived benefits to the pharmacist - increased job satisfaction - improvement in customer relations - improved pharmacy profile (via enhnanced customer care and educational role) Implementation barriers - managing workflow (…
Macniven 2019	Australia	To explore the feasibility and acceptability to health staff of opportunistic screening through the use of a handheld ECG device to detect AF among Aboriginal adults within community controlled health settings.	Aboriginal Controlled Community Health Services - Handheld ECG - Age 45+ years	Qualitative: Semi-structured interviews (including quantitative and qualitative questions) with 18 Staff (Aboriginal health workers and registered nurses) Nested within a screening study.	* Staff were confident in providing iECG screening and managing the referral pathway, and thought the process was beneficial for patients. * Staff thought portable device useful/ feasible in both clinical and community settings for opportunistic screening - particularly useful beyond clinical settings - appeared to have greater acceptability among patients and allowed flexible options * Barriers …
Manninger 2020	Europe (42 countries)	To assess impact of wearable technology on decision making including initiation of diagnostic steps, drug therapy, and investive strategies.	Consumer-led wearables	Quantitative: - Survey of 417 electrophysiologists	Physician's views: 1. know, use and recommend these novel technologies, 2. would rather perform further diagnostics than take clinical decisions based on these recordings, 3. would rather base clinical decisions on single-lead ECG than PPG recordings, 4. appreciate the devices' potential in facilitating diagnosis and screening 5. see advantages for faster screening but fear data overload, and 6. …
Manninger 2021	Europe (51 countries)	To assess impact of wearable technology on clinical decision making and how devices should be presented and integrated into clinical practice	Consumer-led wearables	Quantitative: Survey of 539 Physicians (cardiologists and electrophysiologists) Recruited from European Heart Rhythm Association	Physician's views: • would diagnose AF and take therapeutic steps based on a single lead ECG but less so PPG • regard wearable rhythm device ECG technology is suitable for AF screening, • need plans for reimbursement or information about reimbursement • need integration of wearable device data into patient’s ﬁles and hospital information systems. • see large potential of AI for the future of AF d…
McKenzie 2022	Australia	To determine staff perspectives on AF self-screening stations and factors impacting acceptability, usability by patients, and sustainability.	General practice waiting rooms - Self-screening kiosk - Age 65+ years	Mixed methods: - 20 semi-structured interviews with practice staff (General practitioners (n=6), Receptionists (n=9), Practice managers (n=5) - Observations of 22 patients performing screening	1) Acceptability of the consent - GPs were positive about AF self-screening, and reported minimal impacts on their workﬂow. - Receptionists and practice managers recognized the importance of screening, however it increased their workload and it was not prioritised during busy periods (too busy to screen all patients). 2) Staff views on acceptability for patients - The patients are happy to do it …
McKenzie 2025	Australia	To understand the issues impacting AF screening, and what needs to be considered for a successful national screening program in Australia.	Hypothetical: Screening as a concept	Qualitative: - 25 semi-structured interviews with Key stakeholders relevant to AF screening 25 stakeholders representing: Health professionals (n=9) Professional bodies (n=4) Government (n=4) Charities/Support groups (n=5) Research (n=8) Industry (n=2)	The key findings are grouped into four areas. 1) Current opportunistic GP-led screening is ad hoc and fragmented. Issues: poor remuneration; lack of health sector collaboration and prioritisation; consumers lack awareness. 2) Systematic screening of ALL in-scope patients not considered feasible and concerns over lack of evidence. 3) Alternative approaches to increase screening include innovative …
Orchard 2014	Australia	To determine feasibility for practice nurses and receptionists to use an ECG device to systematically screen patients for AF prior to their GP consultation	General practice - Nurse and reception led screening - Handheld ECG - Age 65+ years	Qualitative: Semi-structured interviews with 8 Patients and 6 general practice staff General Practitioners (n=3) Receptionists (n=2) Nurse (n=1)	* GPs liked the iECG, were positive about AF screening during flu vax although they noted that it made this period very busy. They also liked nurses performing the screening. * Receptionists expressed ease with the device but were reluctant to recruit, unmotivated to learn, and did not feel it was part of their role. They did not see relevance of screening. * Nurses were confident in screening an…
Orchard 2016	Australia	To determine the feasibility of practice nurse screening Australia during the flu-vaccination period.	General practice - Flu vaccination clinic -Nurse-led screening - Handheld ECG - Age 65+ years	Mixed methods: - Outcome data from screening - Semi-structured interviews with 17 general practice staff (GPs (n=5), Nurses (n=7), Practice Managers (n=5))	* Screening with iECG during influenza vaccination by nurses was well accepted by staff * Key enablers were confidence and competence of nurses, having a 'designated champion' to lead screening, and prior planning. * Barriers were practice specific, and mainly related to staff time and funding. * Suggestions included decision making tools. * GPs really liked the device, liked that it raised aware…
Orchard 2019	Australia	To explain the circumstances in which a Primary Care AF screening program worked (or not) to increase the proportion of people screened.	General practice - GP and Nurse-led screening - Handheld ECG - Age 65+ years	Mixed methods: - Semi-structured interviews with 43 practice staff - Observation of practice staff - Quantitative screening data General practitioners (n=21) Nurses (n=13) Practice Managers (n=11) Nested within the AF-SMART study	Propositions: 1) Most GPs, nurses and patients liked the novel ehealth tools (although tech problems sometimes disrupted screening) 2) Time was the main barrier. Systems need to be very efficient and reliable 3) Leadership: having a senior GP as a 'screening champion' increases uptake 4) Regular structured QI reports increase overall motivation and quality 5) Clear protocols for abnormal results …
Sabater-Hernández 2018	Australia	To use a stakeholder co-design approach to develop a pharmacist-led community pharmacy service aimed at enhancing self-monitoring/screening of AF. To identify needs and concerns, generate preliminary model, explore feasibility and appropriateness of the model	Pharmacy -Self-monitoring with a rented device - Consult with pharmacy and follow up with general practitioner (age 65+ with hypertension or AF)	Qualitative: interviews and focus groups with service users (n = 8) a focus group of mixed stakeholders (service users (n=1), community pharmacists (n=2), GP (n=1) cardiologist (n=1), heart failure nurse (n=1), AF research nurse (n=1), Stroke Foundation (n=1) )a mixed focus (n = 8) of with 20 participants including potential service users, community (n = ) a focus group with community pharmacists…	Views of patients - Low awareness and knowledge of AF - Emotional distress operates in various ways - Patients comfortable with self monitoring and prefer it - Support for the role of pharmacists in partnership with GP Views of HCP - Need for privacy and protocols for data sharing - Mixed views re nominal fee - Should be a target population with an anticipated interest, motivation or need - Patie…
Savickas 2020	United Kingdom	To explore the perspectives of three stakeholder groups involved in the ‘Pharmacists Detecting Atrial Fibrillation’ study; to elucidate the facilitators and barriers to pharmacist-led AF screening in general practice.	General practice - Pharmacist-led screening - During flu vaccination season - Pulse palpation or Handheld ECG - Age 65+ years	Qualitative: - 6 homogeneous stakeholder focus groups - 25 Patients 4 Clinical Pharmacists 9 General Practice staff Nested in the Pharmacists Detecting Atrial Fibrillation (PDAF) study	Knowledge and awareness: - Patients had low awareness of AF risks and of pharmacy screening services - Patients had mixed initial perceptions of pharmacists, ranging from shopkeeper to very qualified - exposure to pilot increased esteem held. Prioritisation of resources - Patients and staff identified pharmacists as qualified but underutilised resources, especially for education, which could redu…
Shih 2022	United States America	To examine consumers' experiences and perspectives of the Apple Watch ECG; with a focus on medical overuse among people who are unlikely to gain clinical benefit.	Consumer-led wearables	Qualitative: Semi-structured interviews with 19 Apple Watch consumers	* Study focuses on the harms of consumer-led screening using smart watches (such as medicalisation and overuse) * Little benefit and limited clinical justification for consumer-led screening Patient perceived benefits and values: - Ability to self perform and not need visit to clinic and out of pocket costs (key benefit) - Strong trust in brand amplified by prommisory quality of test and innovati…
Taggar 2016	United Kingdom	To determine the opinions of healthcare professionals about the feasibility of implementing screening within a primary care setting	General Practice	Mixed methods: - survey of 212 Health care professionals (GPs (n=118), Practice nurses (n=50), Nurse practioners (n=17), Health care assistants (n=27)	* General practitioners and nurses saw having a future role in AF screening * Nurses were enthusiastic to up-skill in diagnosis and management. * There were no differences betwen healthcare professionals for knowledge/skills/atitudes although healthcare assistants were less confident and knowledgable. Barriers - time required - lack of appointments - staffing level, workload and capacity - access…
Theunissen 2022	Netherlands	To identify facilitating and inhibiting factors from healthcare providers perspectives to evaluate the implementation of an opportunistic AF screening programme.	General Practice - Nurse-led screening - From diabetes management OR cardiovascular risk management programs - Handheld ECG - Age 65+ years	Mixed methods - survey of 74 practice nurses - semi-structured interviews with 14 practice nurses Nested within a screening study study.	Facilitating factors: - receiving clear instructions - easy use of the ECG-based device - patient satisfaction. Barriers: - time availability (time needed to integrate into daily routine, time taken to register a patient) - insufficient feedback to the practice nurse (linked to motivation) - lack of a clear project lead to report to or address for questions - absence of coordination (at practice …
Uittenbogaart 2022	Netherlands	To explore the experiences of primary care workers with different methods of screening for AF and with implementation in daily practice.	General Practice - General practitioner, nurse, or healthcare assistant led screening - Pulse palpation; blood pressure monitor; and handheld ECG - Age 65+ years	Qualitative: - semi-structured interviews with 15 General practice healthcare professionals (GPs, nurse practioners and healthcare assistants) Nested within The Detecting and Diagnosing Atrial Fibrillation (D2AF) study	Methods of case finding - all three methods (Single-lead ECG, Blood pressure monitor with automated AF detection, and Pulse palpation) practical and easy to use and might facilitate screening in a general practice setting. - pulse palpation trusted over the algorithm of the devices. Logistics - GP’s office is suited for screening for AF - The extra workload of screening are obstacles for implemen…
Vermunicht 2023	Europe (18 countries)	To evaluate the overall perception of general practitioners in Europe about the value and practicalities of implementing screening for AF, focusing on opportunistic single-time point screening with a single-lead ECG	General practice - Opportunistic single time point screening with handheld ECG device	Quantitative: Survey of 659 general practice professionals (GPs (n=620), Nurses (n=20), Other (n=19)	* GPs across Europe perceive a strong perceived need for a standardised AF screening approach * GPs had positive perception of implementing opportunistic single time point AF screening with a single lead ECG device. * Most GPs would already feel confident in ruling out AF based on a single-lead ECG strip. * Preferred strategies were integration with other healthcare programs and software systems …
Wong 2020	Australia	To examine General Practitioners current practices and awareness regarding AF screening, including methods, devices, preferences, confidence, and training needs.	General Practice	Quantitative: Survey of 463 General Practitioners	* Assessment of arrhythmias is common in general practice and GPs are interested and open to further training. * Time was considered a key barrier and there was a lack of uptake of newer technologies that might increase time efficiency * AF screening was positively influenced by awareness of the AF Guidelines, the number of years working in general practice and their confidence in ECG interpretat…
Wong 2024	Australia	Evaluate the feasibility of a community self-screening programme by examining enablers and barriers in relation to implementation in the existing healthcare system.	Community self-screening - Handheld ECG recordings for 1 year - Age 75+ years	Qualitative: - Semi-structured interviews with 48 Patients and 11 General Practitioners Nested within The Mass Atrial Fibrillation Screening study	Programme participants: - trusted the remote monitoring system that supported the screening programme and provided follow-up pathways where required. - reported that after being trained to use the device, they felt empowered to do self-screening and found it convenient. GPs: - saw opportunities to introduce self-screening programme to at-risk patients and improve patients’ risk profiles - saw emp…
