# Supplementary material for: Key stakeholder views on atrial fibrillation screening: a systematic mixed-studies review and interpretive analysis
Source: Europace. 2026 Mar 14;28(4):euag051. doi: 10.1093/europace/euag051 (PMC13034532; doi:10.1093/europace/euag051)
Supplement: euag051_Supplementary_Data [file euag051_supplementary_data.zip › Supplement 3_MMAT quality assessment.xlsx]

## Sheet: Sheet1
Study	S1	S2	1	2	3	4	5	notes
QUALITATIVE	Are there clear research questions?	Do the collected data allow to address the research questions?	Is the qualitative approach appropriate to answer the research question?	Are the qualitative data collection methods adequate to address the research question?	Are the findings adequately derived from the data?	Is the interpretation of results sufficiently substantiated by data?	Is there coherence between qualitative data sources, collection, analysis and interpretation?
Callanan 2023	ü	ü	ü	ü	ü	ü	ü
Engler 2022	ü	ü	ü	ü	ü	ü	ü
Hall 2022	ü	ü	ü	ü	ü	ü	ü
Hamilton 2025	ü	ü	ü	ü	ü	ü	ü
Hassan 2023	ü	ü	ü	ü	ü	ü	ü
Hoare 2022	ü	ü	ü	ü	ü	ü	ü
Hoare 2023	ü	ü	ü	ü	ü	ü	ü
Lown 2020	ü	ü	ü	ü	ü	ü	ü
Lowres 2015	ü	ü	ü	ü	ü	ü	ü
McKenzie 2025	ü	ü	ü	ü	ü	ü	ü
Orchard 2014	ü	ü	ü	ü	ü	?	ü	data - only one nurse interviewed
Sabeter-Hernandez 2018	ü	ü	ü	ü	ü	ü	ü
Savickas 2020	ü	ü	ü	ü	ü	ü	ü
Shih 2022	ü	ü	ü	ü	ü	ü	ü
Uttenbogaart 2022	ü	ü	ü	ü	ü	ü	ü
Wong 2024	ü	ü	ü	ü	ü	ü	ü
QUANTITATIVE DESCRIPTIVE	Are there clear research questions?	Do the collected data allow to address the research questions?	Is the sampling strategy relevant to address the research question?	Is the sample representative of the target population?	Are the measurements appropriate?	Is the risk of nonresponse bias low?	Is the statistical analysis appropriate to answer the research question?
Atlas 2023	ü	ü	ü	ü	ü	ü	ü
Boriani 2020	ü	ü	ü	ü	ü	ü	ü
Ding 2020	ü	ü	ü	ü	ü	ü	ü
Koshy 2019	ü	ü	ü	ü	ü	ü	ü
Manninger 2020	ü	ü	ü	?	ü	ü	ü	young physicians only
Manninger 2021	ü	ü	ü	?	ü	ü	ü	young physicians only
Vermunicht 2023	ü	ü	ü	ü	ü	ü	ü
Wong 2020	ü	ü	ü	ü	ü	ü	ü
MIXED METHODS	Are there clear research questions?	Do the collected data allow to address the research questions?	Is there an adequate rationale for using a mixed methods design to address the research question?	Are the different components of the study effectively integrated to answer the research question?	Are the outputs of the integration of qualitative and quantitative components adequately interpreted?	Are divergencies and inconsistences between quantitative and qualitative results adequately addressed?	Do the different components of the study adhere to the quality criteria of each tradition of the methods involved?
A'Court 2022	ü	ü	ü	ü	ü	ü	ü
Bleske 2022	ü	?	ü	?	?	?	?	Patient (n=10) postcards likely not representative sample. Qual thematic analysis not explained. Only brief results presented
da Costa 2019	ü	ü	ü	ü	ü	ü	ü
Ding 2022	ü	ü	ü	ü	ü	ü	ü
Macniven 2019	ü	ü	ü	ü	ü	ü	ü
McKenzie 2022	ü	ü	ü	ü	ü	ü	ü
Orchard 2016	ü	ü	ü	ü	ü	ü	ü
Orchard 2019	ü	ü	ü	ü	ü	ü	ü
Taggar 2016	ü	ü	ü	ü	ü	ü	ü
Theunissen 2022	ü	ü	ü	ü	?	?	?	Integration of components is not clear. Themes from qual not stated in results
